# Supplementary material for: Audiological and Vestibular Follow-Up for Children with Congenital Cytomegalovirus Infection: From Current Limitations to Future Directions
Source: Children (Basel). 2024 Oct 1;11(10):1211. doi: 10.3390/children11101211 (PMC11506510; doi:10.3390/children11101211)
Supplement: Supplementary file 1 [file children-11-01211-s001.zip]

Archive with 1 entries (1 files):
- children-3174311-supplementary.pdf
